# Supplementary material for: Comparison of MAKO robotic-assisted and manual unicompartmental knee arthroplasty: a meta-analysis of radiographic precision and short-term functional results
Source: J Robot Surg. 2026 Mar 2;20(1):307. doi: 10.1007/s11701-026-03259-y (PMC12953483; doi:10.1007/s11701-026-03259-y)
Supplement: Supplementary file 1 — Supplementary Material 1 [file 11701_2026_3259_MOESM1_ESM.zip]

Archive with 24 entries (21 files):
- Supplementary Appendix/
- Supplementary Appendix/data 1 Search strategy.docx
- Supplementary Appendix/data 3 publication bias.docx
- Supplementary Appendix/data 4 sensitivity analysis/
- Supplementary Appendix/data 4 sensitivity analysis/akss.tif
- Supplementary Appendix/data 4 sensitivity analysis/akssf.tif
- Supplementary Appendix/data 4 sensitivity analysis/aksst.tif
- Supplementary Appendix/data 4 sensitivity analysis/cr.tif
- Supplementary Appendix/data 4 sensitivity analysis/fcca.tif
- Supplementary Appendix/data 4 sensitivity analysis/fjs.tif
- Supplementary Appendix/data 4 sensitivity analysis/mfta.tif
- Supplementary Appendix/data 4 sensitivity analysis/not good/
- Supplementary Appendix/data 4 sensitivity analysis/not good/pjir.tif
- Supplementary Appendix/data 4 sensitivity analysis/ofcca.tif
- Supplementary Appendix/data 4 sensitivity analysis/oks.tif
- Supplementary Appendix/data 4 sensitivity analysis/op.tif
- Supplementary Appendix/data 4 sensitivity analysis/otcca.tif
- Supplementary Appendix/data 4 sensitivity analysis/pcs.tif
- Supplementary Appendix/data 4 sensitivity analysis/rom.tif
- Supplementary Appendix/data 4 sensitivity analysis/rr.tif
- Supplementary Appendix/data 4 sensitivity analysis/tcca.tif
- Supplementary Appendix/data 4 sensitivity analysis/tcpt.tif
- Supplementary Appendix/data 4 sensitivity analysis/vas.tif
- Supplementary Appendix/data2 kappa.docx
